# Supplementary material for: Maternal and neonatal health service access and utilisation in sub-Saharan Africa (2015–2023): a systematic review and meta-analysis
Source: BMC Health Serv Res. 2026 Apr 27;26:826. doi: 10.1186/s12913-026-14611-1 (PMC13270728; doi:10.1186/s12913-026-14611-1)
Supplement: Supplementary file 2 — Supplementary Material 2 [file 12913_2026_14611_MOESM2_ESM.xlsx]

## Sheet: Exstracted data sheet
ID	Authers	year	Country	Study_design	study_setting	study_aim	sample_size	Outcome (main findings)	Pre	se_Pre
1	Wairoto et al	2020	Kenya	Cross-sectional	Commnity based	To assess subnational spatial disparities and determinant factors of antenatal care utilization	14858	At least ANC four (8618). The coverage of ANC4 across the country was varied, ranging from a low of 17% to over 77%. Maternal education, wealth status, place of childbirth, marital situation, age at initial marriage, and birth sequence correlated with ANC services utilisation. The areas with low ANC4 coverage rates corresponded to low socioeconomic status, fewer educated women, and fewer health f…	0.58	0.0040491
							14858	At least once ANC (14264)	0.96	0.00160763
2	Sarah R. Blackstone	2019	Liberia	Cross-sectional	Commnity based	To evaluate antenatal care service mutilation	5348	At least ANC four (4064). Most women attended at least one ANC visit (76.13%), and two-thirds initiated care in the first trimester; however, only 30% received all recommended care. The significant independent factors were intended pregnancy, contraceptive use, and receiving ANC at a health facility with skilled providers.	0.76	0.00584005
3	A. Abubakari et al	2017	Ghana	Cross-sectional	Facility-based	To determine factors associated with optimal antenatal care utilization	578	optimal or ANC 4th and above (468). Binary logistic regression estimated the association between optimal ANC use and mothers’ characteristics. Approximately 81% of the respondents had ≥4ANC visits during pregnancy, and coverage was over 99%. Women’s education (AOR = 1.7, 95% CI = 1.0–2.8, P = 0.040), household wealth index(AOR = 2.6, 95%CI = 1.4–4.8, P = 0.003) and Those residing in urban areas (…	0.81	0.0163176
4	Tegegne et al	2019	Ethiopia	Cross-sectional	Both cross-sectional and facility-based	3)To assess the spatial variations of the antenatal care service utilization	6954	One to three ANC visits prevalence was 66%. ANC service coverage depended on the distance of service availability and regions within the country. An additional kilometer of distance to the nearest ANC facility was linked to a reduced likelihood of having at least four ANC visits. The region of residence explained 20% of the variability in achieving four or more ANC visits.	0.66	0.0056806
							6954	Four or more ANC (ANC4+) visits	0.37	0.00578967
5	Q.Sserwanja et al	2022	Sierra Leone	Cross-sectional	Commnity based	To assess the status of recommended frequency of antenatal care contacts	5432	Using a 5432 sample size, ANC contacts were assessed. Sierra Leone has low coverage of ANC services, with only 44% of women initiating ANC in the first trimester, whereas only 22% (1197 women) received recommended ANC contact care.	0.44	0.00673504
							5432	8 or more ANC contacts (1197)	0.22	0.00562055
6	Duodu et al	2022	Ghana	Cross-sectional	Commnity based	To assess antenatal care visit trends	3466	To evaluate ANC services, less than four visits (undesirable) (519), 4 to 7 visits (adequate) (2031), and 8+(optimal) (915) visits categorisation was employed; in Ghana, trends from 2006 to 2018 revealed that the antenatal care visits proportion increased. Educated women, health insurance coverage, and high household wealth were consistently associated with a higher likelihood of adequate antenat…	0.15	0.00606514
							3466	4 to 7 visits	0.59	0.00835418
							3466	8+visits (optimal) (915)	0.26	0.00745055
7	Sserwanja et al	2021	Uganda	Cross-sectional	Commnity based	To assess the prevalence of health facility delivery and its determinant factors	10152	The study revealed that 7780 (76.6%) of women delivered their babies to a healthcare facility. Those in urban areas, receiving antenatal care, having tertiary education, belonging to the wealthiest quintile, practicing the Muslim religion, and facing no issues with proximity to healthcare facilities had an increased likelihood of using healthcare facilities for childbirth.	0.77	0.0041767
8	Mugambe et al	2021	Uganda	Cross-sectional	Commnity based	To determine factors associated with health facility deliveries among mothers living in hospital catchment areas	894	A recent study found that mothers living in hospital catchment areas in Rukungiri and Kanungu parts of Uganda, most mothers (90.2%, 806/894) delivered in health facilities.	0.9	0.0100335
9	M. Rashid et al	2022	Zambia	Cross-sectional	Commnity based	To assess the prevalence of health facility delivery and its determinant factors	9841	In Zambia, about 8355 (85%) of pregnant women delivered in the health facility; women's and their husband's level of education and higher household income were positive significant factors associated with health facility delivery; conversely, living in rural areas was negatively associated with institutional delivery.	0.85	0.00359944
10	J.B. Tongun et al	2019	South Sudan	Cross-sectional	Commnity based	To determine health facility delivery at birth	810	The study revealed low levels of utilisation of institutional delivery and skilled birth attendance during childbirth (Only 209)/810 (25.8%; 95% CI 18.2–35.3) and 25.5% had a skilled birth attendant (defined as either nurse, midwife, clinical officer, or doctor).	0.26	0.015412
11	Eliphas Gitonga et al	2016	Kenya	Cross-sectional	Commnity based	To determine health facility delivery	345	Most respondents (79%) gave birth in health facilities, especially women aged 20-34. Education, income, prenatal care, and birth preparedness increased the likelihood of health facility deliveries (1.6 to 3 times), while higher parity reduced it (0.5 times).	0.79	0.0219287
12	Dunstan R. Bishanga et al	2018	Tanzania	Cross-sectional	Commnity based	To assess the prevalence of institutional delivery and its determinant factors	1214	Approximately 67.3% (817) of women delivered at healthcare facilities; region (AOR: 0.54, 95% CI: 0.41–0.71), family size (AOR: 0.61, 95% CI: 0.42–0.91), wealth index (AOR: 1.47, 95% CI: 1.09–2.27), ≥4 ANC visits (AOR: 1.97, 95% CI: 1.12–3.47), knowledge of ≥3 pregnancy danger signs (AOR: 1.87, 95% CI: 1.27–2.76), and extensive birth preparations (AOR: 6.09, 95% CI: 3.32–11.18) were significantly…	0.67	0.0134954
13	Damian J. Damian et al	2020	Tanzania	Cross-sectional	Commnity based	To assess factors that influencing the utilization of skilled birth attendant	1777	Southern Highlands, Tanzania, was the study area; in this setting, the skilled birth attendant proportion was 1432 (81%); factors, i.e., distance to the health facility, still needed improvement.	0.81	0.00930627
14	Ngowi et al	2017	Tanzania	Cross-sectional	Commnity based	To determine Women’s determinant factors for the place of delivery preference	800	In the Dodoma region, Tanzania, the study found that 75% (629) of women preferred deliveries at health facilities. However, 21.4% (171) of deliveries occurred at home or on the way to the hospital. Reasons for home deliveries included sudden onset of labour, distance from health facilities, lack of transportation funds, and hostile encounters with healthcare providers.	0.79	0.0144005
15	Tegegne et al	2020	Ethiopia	Cross-sectional	Both community and facility-based	To assess the spatial variations of the health facility childbirth service utilization	6954	A sample of 6954 women who gave birth and 717 healthcare facilities providing delivery care were sampled. The study examined the spatial distribution and found that only 2643 (38%) women gave birth at healthcare facilities ((urban 83.1%; rural 25.9%)). Healthcare facility had a negative correlation with a woman's likelihood of using a healthcare facility for childbirth, with an AOR of 0.967 and a…	0.38	0.00582063
16	Kifle et al	2018	Ertirea	Cross-sectional	Commnity based	To determine factors influencing the choice of delivery place among mothers living in rural communities	309	Approximately 767(5.4%) of women in Eritrea opted for home deliveries, primarily influenced by various socio-economic factors.	0.25	0.0246332
17	M. Ojulu1 et al	2020	Ethiopia	Cross-sectional	Commnity based	To assess institutional delivery service utilization and its associated factors	404	In Gambella Region, Ethiopia, a 2020 study revealed that the health institution was 69.3% (280), whereas mothers who delivered at home were 26.7%. The respondents assisted by a health provider or skilled birth attendant were 70.5%, and traditional birth attendants carried out 28.5% of childbirth.	0.69	0.0230099
18	S. Hassen et al	2022	Ethiopia	Cross-sectional	Commnity based	To assess institutional delivery utilization	3978	According to the Ethiopian 2019 interim DHS, approximately 53.67% (of 2135) from the 3978 women surveyed delivered in a healthcare facility. The study also found that women residing in rural areas had a reduced likelihood of delivering at a health institution (AOR = 0.34, 95% CI: 0.283–0.474), and women of the Protestant faith were also less likely to do so (AOR = 0.1.57, 95% CI: 0.479–0.852).	0.54	0.00790212
19	S. Yaya et al	2020	Gambia	Cross-sectional	Commnity based	To assess institutional delivery utilization	5351	Approximately 3133 (60.8%) of women delivered at healthcare facilities for their childbirth; there was a notable difference between urban and rural areas, (with 86.9% of urban and 45.8% of rural women preferring health facilities due to different determinant factors.	0.61	0.00666776
20	Zegeye1 et al	2021	Senegal	Cross-sectional	Commnity based	To assess institutional delivery performance and its associated factors	11487	The coverage of health facility delivery was 77.7% (8413). Several individual and community-level factors were identified as predictors of institutional deliveries	0.73	0.00414229
21	Barrow et al	2020	Gambia	Cross-sectional	Commnity based	To assess institutional delivery prevalence and its associated factors	3791	The 2020 Multiple Indicator Cluster Survey (MICS) in the Gambia revealed that about 78.1% (2960) of women chose institutional-based delivery. However, rural dwellers (AOR=0.63; 95% CI: 0.47, 0.84), women with higher parity, and older age significantly reduced the likelihood of selecting institutional-based delivery.	0.78	0.00672793
22	S. Yaya et al	2020	Mozambique	Cross-sectional	Commnity based	To assess institutional delivery prevalence and its associated factors	7080	Seven thousand eighty cross-sectional data was used. The prevalence of health facilities was 70.7 (5006); 5.6% deliver via cesarian section. Residence, educational status, wealth quintiles, ethnicity, and ANC visits were associated with facility delivery services.	0.71	0.00539277
23	Yaya S, et al	2019	Guinea-Bissau	Cross-sectional	Commnity based	To determine socioeconomic factors that are associated with the choice of place delivery	7532	To assess the place of delivery, 7532 samples were used. The overall proportion of health facility delivery was only 2998 ( 39.8%) (67.8% urban and 30.2% rural). Home delivery was highest (23.8%) in the Oio region.	0.4	0.00564482
24	Sserwanja et al	2023	Sierra Leone	Cross-sectional	Commnity based	To determine the association between women’s empowerment and utilization of health facilities during childbirth	5997	The proportion of health facility delivery was 84.1% (5,042/5,997): 95% CI: 83.6 to 85.4. regional variation, household wealth index, educational status, and women in marital marriages were significant factors.	0.84	0.00473405
25	K. Machira et al	2017	Malawi	Cross-sectional	Commnity based	To assess factors influencing women’s utilization of public health care services during childbirth in the public health facility	23020	Of 23020 sample women, 8454(36.7%) chose to give birth in health facilities. ANC, birth order, women’s education, wealth status, and quality of care were the significant predictors	0.37	0.00318213
26	Tanou and Kamiya	2019	Burkina Faso	Cross-sectional	Commnity based	To assess the impact of geographical access to health facilities on antenatal and delivery health service utilization	10364	Assessed with its sample of 10,364. 94.8% of the women received ANC at least once (OR = 0.887, p < 0.001), whereas only 33.6% received ANC four or more times (OR = 0.950, p < 0.001); 66.7% delivered their babies at a health facility (OR = 0.726, p < 0.001), and Skill birth assisted delivery was 67.4%(OR = 0.733, p < 0.001 during childbirth.	0.95	0.00214083
							10364	4th and ANC (3482)	0.34	0.00465316
							14996	Health facility delivery (10002)	0.67	0.00383978
27	D. Berhanu et alID	2021	Ethiopia	follow-up survey	Commnity based	To assess the coverage of antenatal, intrapartum, and newborn care services	1057	A before and after study was conducted for four years. Assessed antenatal, intrapartum, and newborn care services: At least one ANC (880 samples) increased by 15% (95% CI: 10,19); four or more ANC visits increased by 17 % (95%CI: 13,22); and institutional delivery increased by 40 percent (95% CI: 35,44). In contrast, newborns with a postnatal care visit within 48 hours of birth have decreased by …	0.83	0.0115538
							1057	ANC 4+(560)	0.53	0.0153514
							1055	Institutional delivery 654	0.62	0.0149438
28	Ahinkorah et al	2021	Guinea	Cross-sectional	Commnity based	To determine antenatal care and skilled birth attendance services utilization among childbearing women	4917	Four thousand nine hundred seventeen childbearing women were included. The outcome variables were ANC(35.3%) and skilled birth attendance (58.9%); there were various determinant factors.	0.35	0.00680206
							4917	Skilled birth attendance (2896)	0.59	0.00701403
29	D. Habonimana and N. Batura	2021	Burundi	Cross-sectional	Commnity based	To analyse socio-economic determinants of maternal health services	8941	Utilisation of maternal health services was evaluated. The more ANC visits a woman attends, the more likely she delivers in a health facility (OR = 13.53; women who attend four or more ANC visits are 14 times) more likely to deliver in a health facility. The likelihood of assisted childbirth increases with wealth status increase (OR = 2.617). In contrast, rural women (OR = 0.352), higher parity (…	0.22	0.00438092
30	M. Mustafa and A. Mukhtar	2015	Sudan	Cross-sectional	Commnity based	To determine factors associated with antenatal and delivery care	6064	In Sudan, the ANC coverage was 72.5% (4399 from 6064), and only 22% (1190/5680) of women delivered at health institutions due to individual, house-holed, and community-level factors.	0.73	0.00570117
							5680	Facility delivery (1190)	0.21	0.00540442
31	L. Dlamini et al	2022	Eswatini	Cross-sectional	Commnity based	To determine poor antenatal, intrapartum, and Postnatal care service utilization	903	ANC 4+(701). The proportion of poor maternal health service was (22.1%) (202/903) for ANC, 10.4% (102/899) for institutional delivery, and 26.9% (123/598) for PNC.	0.78	0.0137853
							899	Intrapartum care(797)	0.89	0.0104355
							598	PNC(475)	0.73	0.0181549
32	Luchuo Bain et al	2022	Mali	Cross-sectional	Commnity based	To assess individual and contextual factors associated with maternal healthcare utilisation	6335	ANC4+(2889)The prevalence of ANC four and above was 45.6% (2889),74.7 % (4732 from 6335 ) SBA and 25.5% (1615) PNC.	0.46	0.00626185
							6335	SBA(4732)	0.75	0.00544036
							16335	PNC (1615)	0.26	0.00343197
33	Yaya et al	2018	Benin	Cross-sectional	Commnity based	To assess maternal health service utilization inequalities and their determinant factors	16599	The study assessed two Benin Demographic and Health Survey (BDHS) data rounds (years in 2006 and 2012). The proportion of at least 4 ANC visits was 61% (10142); there was no change between the two rounds of surveys. Health facility delivery was 93.5% ( increased by 4.9% from 2006). In 2012, PNC coverage was 18.4%. The study revealed that age, region, and religion were significantly associated wit…	0.61	0.00378579
							16599	Delivery (15520)	0.93	0.00198038
							16599	PNC (3054)	0.18	0.00298196
34	T. Mwase et al	2018	Burkina Faso	Cross-sectional	Commnity based	To assess maternal health services coverage and their barriers	6601	At least four ANC visits were 44% (2904/6601); Health facility delivery performance was 89% (5875); and at least one postnatal care visit (53% (3499). The study found inequities in household wealth, educational status, and proximity to health facilities.	0.44	0.00610964
							6535	Delivery (5875)	0.89	0.00387051
							6526	PNC (3499)	0.53	0.00617822
35	James Orwa et al	2019	Tanzania	Cross-sectional	Commnity based	To evaluate maternal healthcare services utilization	409	Assessed antenatal care: ANC4+ 58.2% (234/409), health facility delivered (76.8%), and 43.5% attended PNC services.	0.57	0.0244799
							409	Delivery (314)	0.77	0.0208088
							409	PNC (178)	0.44	0.0245448
36	B. Mokam and C. Akono	2022	Cameroon	Cross-sectional	Commnity based	To determine the association between women’s empowerment and reproductive health services utilization	5610	The outcome variables were the number of antenatal visits, the timing of the first ANC visit initiated, and the place of delivery. 64% (3590) received ANC4+,35% made the first visit before the first trimester of gestation, and 68% (3815 women) delivered at health facilities. Women’s empowerment and socioeconomic, demographic, and cultural control factors were determined as determinants.	0.64	0.00640855
							5610	Delivery (3815)	0.68	0.00622799
37	Marquis A et al	2021	Chad	Cross-sectional	Commnity based	To estimate the use of maternal health services and to identify barriers to accessing maternal health services.	624	First ANC visit proportion was 57.6% (350/624),15.6% (93/622) of women reported ≥4 visits (32.8% urban and 7.5 % rural) Prevalence of health facility delivery was 22.5% (134/624) and 32.9% of PNC. The odds of HF delivery were 15.8 (6.9–36.1) times higher for women living in urban compared with those in rural and 4.3 (1.5–12.2) times higher for women having used ANC during pregnancy.	0.56	0.0198714
							624	Delivery (134)	0.21	0.0163054
							624	PNC (198)	0.32	0.018674
38	Mwangi et al	2018	Kenya	Cross-sectional	Commnity based	To determine the uptake of skilled attendance along the maternal continuum of care services in the rural area	7387	52% (n =6335) of mothers completed 4 ANC visits. Only 49% (n = 8259) of mothers delivered at HF, the remaining delivered at home; about 38% (n = 8260) PNC. Due to various factors, maternal health care dropout rates were high; only 18% of Mothers received all services along CoC (ANC, HF delivery, PNC, and NBA assessment)	0.97	0.00198478
							6690	ANC4+ (3278)	0.52	0.00610814
							8259	Delivery (4028)	0.49	0.00550072
							4028	PNC (2554)	0.63	0.00760723
39	Okonofua et al.	2018	Nigeria	Cross-sectional	Commnity based	To determine maternal healthcare services utilization and its predictor at the primary healthcare level in the rural area	1314	Included respondents were 1314. Assessed ANC (received rate of 62.1% (816/1314), and delivery (46.6% of HFD). Factors: Personal preference, security issues, reliogin, lack of nearby health facility, culture, and financial cost.	0.75	0.0119455
40	Diwakar Mohan et al	2015	Tanzania	Cross-sectional	Commnity based	To assess postnatal care coverage at health facilities and their determinant factors in the rural area	1872	About 437/23.2 % 95 % CI: 18.7–28.3) of birth women reported receiving postnatal care from a hospital, health center, and dispensary.	0.22	0.00957427
41	Tiruneh et al	2020	Ethiopia	Cross-sectional	Population based	To determine postnatal care utilization	2724	PNC coverage was 37% (1002/2724). Some of the significant determinants for the use of PNC were knowledge of obstetric danger signs (AOR: 1.30; 95% CI: 1.05–1.60), cesarean section mode of delivery (AOR: 1.96; 95% CI: 1.28–3.00), and institutional delivery (AOR: 10.29; 95% CI: 7.57–13.98).	0.37	0.00925055
42	Izudi et al	2017	South Sudan	Cross-sectional	Facility based	To assess early postnatal care utilization	385	PNC visits within 2–7 days after delivery (n=385) studied. Early postnatal care services access at government health facilities was low; only 44(11.4%) (AOR) = 0.18; 95% CI: 0.05–0.61; P = 0.006).	0.11	0.0159463
43	Kawuki et al	2022	Rwanda	Cross-sectional	Commnity based	To assess the prevalence of adequate postnatal care and associated factors	4456	Out of 4,456 women studied, 1974 (44.3%) (95% CI: 43.0–45.9) received complete PNC. Factors like radio exposure, visits by fieldworkers, and proximity to health facilities play significant roles in determining whether women receive adequate postnatal care in this study.	0.44	0.00743614
44	Rwabufigiri et al	2016	Rwanda	Cross-sectional	Population based	To determine factors associated with postnatal care utilization	2748	Of the 2,748 women, 353 (12.8 %) received PNC services within seven days of birth.	0.13	0.00641539
45	Teesta Dey	2021	Uganda	Cross-sectional	Population based	To assess the immediate postnatal care following childbirth in health facilities	7620	Assessed immediate PNC between 2001 and 2016 (three survey data). Essential factors evaluated: a post-birth check at the facility, length of stay of the woman after HF delivery, timing of the first facility-based post-birth check occurred, and the qualifications of the professional conducting the initial post-birth check. Coverage of PNC increased by 31% from 2001 to 2016; in 2016 PNC received pr…	0.66	0.00542668
46	Chungu et al	2018	Zambia	Cross-sectional	Population based	To evaluate the association between place of delivery and postnatal care service utilization among childbearing women	5074	Of 5,074 women, the proportion of women who had PNC within 48 hours after delivery was 3220 (63%) (95% CI 61.9–64.6). Women who gave birth in a healthcare facility were more utilised than those who did not deliver in a health facility.	0.63	0.00677791
47	Appiah et al	2021	Ghana	Cross-sectional	Population based	To estimate postnatal care utilization among women in rural areas	1442	The PNC coverage in rural settings was 74% (529/1442). Access to health facilities was favored to use the service	0.74	0.011551
48	Olajubu et al	2019	Nigeria	Cross-sectional	Facility based	Predictors of Postnatal Care Services Utilization	405	Despite about 99 % percent of women being aware of the benefit of PNC service, Only 22 percent(88/405) received services.	0.22	0.0205841
49	Khaki et al	2019	Malawi	Cross-sectional	Population based	To assess factors associated with the utilization of postnatal care services	6693	The evaluation of PNC) utilization during the initial 42 days following childbirth revealed that 48.4% of the study population (3,241 out of 6,693 women) availed of these services. The uptake of PNC was found to have significant associations with several factors, including older maternal age, employment status, residing in urban areas, having a caesarean section delivery, early initiation of the …	0.48	0.00610677
50	Larsen et al	2017	South Africa	Cross-sectional	Facility based	To evaluate the uptake and predictors of early postnatal follow–up care amongst mother–baby pairs	27 699	Assessed the status of PNC checkup during the first 42 days after delivery. In surveys conducted in 2010, 2011/12, and 2012/13, about 60% (16511/27, 699) received at least 3 PNC visits.	0.6	#VALUE!
51	Bedaso et al, 2019	2019	Ethiopia	Cross-sectional	Institutional based	To assess skin‑to‑skin contact (SSC) during the postpartum stay and its determinant factors among mothers in public health institutions	384	81(about 28%) of mothers practiced SSC on their newborns within the first hour of their postnatal period in the health facility. Maternal level of education (unable to read and write) (AOR=18.23, 95% CI:5.26-63.52), p=0.000 the number of ANC visits (AOR=8.55, 95% CI:1.05-69.54), p=0.032 and gestational age (AOR=0.07, 95% CI: 0.01-0.053, p = 0.010 were independent determinants factors significantl…	0.4	0.025
52	Kebede et al, 2022	2022	Ethiopia	Cross-sectional	Community based	To determine postnatal care and the timing of the first postnatal care for newborns	2105	Only 274(13%) of newborns received their first PNC services, different regions, ANC 4+ visits (AOR = 1.91; 95% CI: 1.07–3.79), maternal primary education (AOR = 1.51; 95% CI: 1.01–2.30), health facility delivery (AOD=1.67,95% CI:1.11, 2.53 were independent factors.	0.13	0.00733002
53	Boakye-Yiadom et al	2021	Ghana	Cross-sectional	Facility based	To determine the timing of breastfeeding initiation and its determinants at a tertiary hospital level	376	Maternal age, ethnicity, birth order, room in with mother, and higher Apgar score were significantly associated with EIBF(148)	0.39	0.0251538
54	Kumbeni et al, 2021	2021	Ghana	Cross-sectional	Community based	To evaluate the role of the public and private health sectors and associated factors with early essential newborn care practices	2749	Above 700 (25.5 % 95 % CI: 22.90, 28.09) newborns received good ENBC. The prevalence of ENBC care was higher in public facilities (26.4%) than in private sector facilities (19.9%), caesarean section delivery (AOR=0.33,95% CI: 0.2,0.53) and no health insurance coverage (AOR= 0.74, 95% CI: 0.56,0.97) were the independent factors for ENBC. Good ENBC was operationalized as early initiation of breastf…	0.26	0.00836595
55	Exavery et al, 2015	2015	Tanzania	Cross-sectional	Community based	To determine the early initiation of breastfeeding in rural	889	All over, 51% of neonates received early initiation of breastfeeding, Multivariate logistic regression revealed that place of delivery, mode of delivery, maternal educational status, and mother’s knowledge about neonatal danger signs were positively and negatively associated with early initiation of breastfeeding.	0.51	0.0167661
56	Lyellu et, 2020	2020	Tanzania	Cross-sectional cohort	Community based	To assess the prevalence and factors associated with early initiation of breastfeeding	413	343(83%) of the respondents received early breastfeeding initiation, about the initiation of breastfeeding maternal knowledge was assessed; (94%,81%, and 71% of mothers had knowledge about colostrum giving, exclusive breastfeeding, and breastfeeding initiation time practice respectively.	0.83	0.0184837
57	Ekholuenetale et al, 2020	2020	Gambia	Cross-sectional	Community based	To assess the prevalence and determinants of mother and newborn skin-to-skin contact	9205	Rural residence (AOR=1.38,95% CI: 1.06-1.79, p=0.017), late ANC booking (AOR=0.79,95% CI: 0.68-0.93, p= 0.003, health facility delivery AOR=3.35, CI: 2.37-4.75 P< 0.001, and normal birth weight (AOR=1.37, CI: 1.05-1.78, p=0.019 were significant determinant factors	0.36	0.00500299
58	Bwalya et al, 2017	2017	Zambia	Cross-sectional	Community based	To determine prevalence and factors associated with postnatal care for newborns	4777	Overall, nearly 55 % of newborn infants received neonatal PNC care services. No access to media (AOR=42), CI: 37.2,47.1, p=0.013, and urban residency (AOR=61.7 56.6,66.6, p=0.023 were significant in the final model.	0.55	0.00719797
59	Olorunsaiye et al, 2021	2021	Benin	Cross-sectional	Community based	To evaluate the essential newborn care practices differences by birth location	6831	In this survey, early initiation of breastfeeding (55%), breastfeeding support (49%), and cord examination (47%) were assessed. Ethnicity and caesarean delivery were significant independent variables across all surveyed		0
60	Amsalu et al, 2019	2019	Somalia	Cross-sectional	Facility based	To investigate the essential newborn care practice at primary health facilities in conflict-affected areas	175	Initially, 380 labor mothers were interviewed, but due to lost follow-up (referred to referral hospitals, women declined, and stillbirth), finally, 175 women were assessed for their essential newborn care practice. The median length of stay at health facilities after birth was about 4 hours. Only a few (8.6% with 5.4-12.9 CI) newborns received immediate SSC services. The prevalence of early breas…		0
61	Morhason-Bello et al, 2022	2022	Nigeria	Cross-sectional	Community based	To assess the prevalence and predictive factors for early initiation of breastfeeding	17455	In the subsequent years of the surveys, the prevalence of early breastfeeding initiation varied. The 2018-year survey showed that EIBF was 43.8%. The associated factors with EIBF were maternal age, maternal educational status, wealth index, multiparity, and facility delivery.	0.44	0.00375717
62	Ekholuenetale et al, 2021	2021	Nigeria	Cross-sectional	Community based	To determine coverage and factors associated with mother and newborn skin-to-skin contact	29992	The prevalence of SSC was rare, (only 12%). The final fixed effect model revealed that low birth weight (AOR= 2.10, CI: 1.26-3.51), low media utilization (AOR= 0.35, CI: 0.20-0.61), richest household (AOR= 1.70, CI: 1.04-2.79) and regional variation were significant covariates to SSC	0.12	0.00187642
63	Birhan et al, 2021	2021	Ethiopia	Cross-sectional	Community based	To evaluate trends and determinants of breastfeeding within one hour	8564	Trends revealed that the early initiation of breastfeeding (EIBF) rate in the study rose from 70.5% in 2005 to 72.7% in 2016; despite the improvement during this phase, a decline was observed between 2005 and 2011, dropping from 70.5% to 55.1%.	0.73	#REF!
64	Sako S et al, 2022	2022	Ethiopia	Cross-sectional	Community based	Aimed to assess the prevalence of early initiation of breastfeeding (EIBF) and associated factors	2054	In this study, the prevalence of EIBF was about 74% (with 95% of CI71.65-75.47%). Significant associated factors were living region, birth order, place of delivery, post-natal check-up, type of birth, and mode of delivery. For example, EIBF was 79% lower for those neonates delivered by caesarean section than vaginal delivery (AOR=0.21, CI: 0.13 to 0.33), whereas EIBF was nearly double health faci…	0.74	0.00967837
