# Supplementary material for: Maternal and neonatal health service access and utilisation in sub-Saharan Africa (2015–2023): a systematic review and meta-analysis
Source: BMC Health Serv Res. 2026 Apr 27;26:826. doi: 10.1186/s12913-026-14611-1 (PMC13270728; doi:10.1186/s12913-026-14611-1)
Supplement: Supplementary file 3 — Supplementary Material 3 [file 12913_2026_14611_MOESM3_ESM.xlsx]

## Sheet: Quality Assessment Tool
ID	Authers	Study_design	Study aim/title of study	Was the sample frame appropriate to address the target population?	Were study participants sampled appropriately?	Was the sample size adequate?	Were the study subjects and the setting described in detail?	Was the data analysis conducted with sufficient coverage of the identified sample?	Were valid methods used for the identification of the condition?	Was the condition measured in a standard, reliable way for all participants?	Was there an appropriate statistical analysis?	Was the response rate adequate, and if not, was the low response rate managed appropriately?	Overall appraisal
1	Wairoto et al, 2020	Cross-sectional	To assess subnational spatial disparities and determinant factors of antenatal care utilization	Yes	Yes	Yes	Yes	Yes	Yes	Yes	No	Yes
2	Sarah R. Blackstone, 2019	Cross-sectional	To evaluate antenatal care service mutilation	Yes	Yes	Yes	Yes	Yes	Yes	Yes	No	Yes
3	A. Abubakari et al, 2017	Cross-sectional	To determine factors associated with optimal antenatal care utilization	Yes	Yes	Yes	Yes	Yes	Yes	Yes	Unclear	Yes
4	Tegegne et al, 2019	Cross-sectional	3)To assess the spatial variations of the antenatal care service utilization	Yes	Yes	Yes	Yes	Yes	Yes	Yes	Yes	Yes
5	Q.Sserwanja et al, 2022	Cross-sectional	To assess the status of recommended frequency of antenatal care contacts	Yes	Yes	Yes	Yes	Yes	Yes	Yes	Yes	Yes
6	Duodu et al, 2022	Cross-sectional	To assess antenatal care visit trends	Yes	Yes	Yes	Yes	Yes	No	Yes	Unclear	Yes
7	Sserwanja et al, 2021	Cross-sectional	To assess the prevalence of health facility delivery and its determinant factors	Yes	Yes	Yes	Yes	Unclear	Yes	Yes	Yes	Yes
8	Mugambe et al, 2021	Cross-sectional	To determine factors associated with health facility deliveries among mothers living in hospital catchment areas	Yes	Yes	Yes	Yes	Yes	Yes	Yes	No	Yes
9	M. Rashid et al, 2022	Cross-sectional	To assess the prevalence of health facility delivery and its determinant factors	Yes	Yes	Yes	Yes	Yes	Yes	Yes	Yes	Yes
10	J.B. Tongun et al, 2019	Cross-sectional	To determine health facility delivery at birth	Yes	Yes	Yes	Yes	Yes	Yes	Yes	Yes	Yes
11	Eliphas Gitonga et al, 2016	Cross-sectional	To determine health facility delivery	Yes	Yes	Yes	Yes	Yes	Yes	Yes	Unclear	Yes
12	Dunstan R. Bishanga et al, 2018	Cross-sectional	To assess the prevalence of institutional delivery and its determinant factors	Yes	Yes	Yes	Yes	Yes	Yes	Yes	Yes	Yes
13	Damian J. Damian et al,2020	Cross-sectional	To assess factors that influencing the utilization of skilled birth attendant	Yes	Yes	Yes	Yes	No	Yes	Yes	No	Yes
14	Ngowi et al,2017	Cross-sectional	To determine Women’s determinant factors for the place of delivery preference	Yes	Yes	Yes	Yes	Yes	Yes	Yes	Unclear	Yes
15	Tegegne et al, 2020	Cross-sectional	To assess the spatial variations of the health facility childbirth service utilization	Yes	Yes	Yes	Yes	Yes	Yes	Yes	Yes	Yes
16	Kifle et al, 2018	Cross-sectional	To determine factors influencing the choice of delivery place among mothers living in rural communities	Yes	No	No	Yes	Yes	Yes	Yes	Yes	Yes
17	M. Ojulu1 et al, 2020	Cross-sectional	To assess institutional delivery service utilization and its associated factors	No	No	No	Yes	Yes	Yes	Yes	No	No
18	S. Hassen et al, 2022	Cross-sectional	To assess institutional delivery utilization	Yes	Yes	Yes	Yes	Yes	Yes	Yes	Yes	Yes
19	S. Yaya et al, 2020	Cross-sectional	To assess institutional delivery utilization	Yes	Yes	Yes	Yes	Yes	Yes	Yes	Yes	Yes
20	Zegeye1 et al, 2021	Cross-sectional	To assess institutional delivery performance and its associated factors	Yes	Yes	Yes	Yes	Yes	Yes	Yes	Yes	Yes
21	Barrow et al, 2020	Cross-sectional	To assess institutional delivery prevalence and its associated factors	Yes	Unclear	No	Yes	Yes	Yes	No	No	No
22	S. Yaya et al, 2020	Cross-sectional	To assess institutional delivery prevalence and its associated factors	Yes	Yes	Yes	Yes	Yes	Yes	Yes	Yes	Yes
23	Yaya S, et al, 2019	Cross-sectional	To determine socioeconomic factors that are associated with the choice of place delivery	Yes	Yes	Yes	Yes	Yes	Yes	Yes	Unclear	Yes
24	Sserwanja et al, 2023	Cross-sectional	To determine the association between women’s empowerment and utilization of health facilities during childbirth	Yes	Yes	Yes	Yes	Yes	Yes	Yes	Yes	Yes
25	K. Machira et al, 2017	Cross-sectional	To assess factors influencing women’s utilization of public health care services during childbirth in the public health facility	Yes	Yes	Yes	Yes	Yes	Yes	Yes	No	Yes
26	Tanou and Kamiya, 2010	Cross-sectional	To assess the impact of geographical access to health facilities on antenatal and delivery health service utilization	Yes	Yes	Yes	Yes	No	Yes	Yes	No	Yes
27	D. Berhanu et al, 2021	follow-up survey	To assess the coverage of antenatal, intrapartum, and newborn care services	Yes	Yes	Yes	Yes	Yes	Yes	Yes	Yes	Yes
28	Ahinkorah et al, 2021	Cross-sectional	To determine antenatal care and skilled birth attendance services utilization among childbearing women	Yes	Yes	Yes	Yes	Yes	Yes	Yes	Yes	Yes
29	D. Habonimana and N. Batura, 2021	Cross-sectional	To analyse socio-economic determinants of maternal health services	Yes	No	Yes	Unclear	Yes	Yes	Yes	Yes	Yes
30	M. Mustafa and A. Mukhtar	Cross-sectional	To determine factors associated with antenatal and delivery care	Unclear	Yes	Yes	Yes	Yes	Yes	Yes	No	Yes
31	L. Dlamini et al, 2022	Cross-sectional	To determine antenatal, intrapartum, and Postnatal care service utilization	Yes	Yes	Yes	Yes	Yes	Yes	Unclear	Yes	Yes
32	Luchuo Bain et al, 2022	Cross-sectional	To assess individual and contextual factors associated with maternal healthcare utilisation	Yes	Yes	Yes	Yes	Yes	Yes	Yes	Yes	Yes
33	Yaya et al, 2018	Cross-sectional	To assess maternal health service utilization inequalities and their determinant factors	Yes	Yes	Yes	Yes	Yes	Yes	Yes	Yes	Yes
34	T. Mwase et al, 2018	Cross-sectional	To assess maternal health services coverage and their barriers	Yes	Yes	Yes	Yes	Yes	Yes	Yes	Yes	Yes
35	James Orwa et al, 2019	Cross-sectional	To evaluate maternal healthcare services utilization	No	Yes	No	Yes	Yes	Yes	Yes	Yes	Yes
36	B. Mokam and C. Akono, 2022	Cross-sectional	To determine the association between women’s empowerment and reproductive health services utilization	Yes	Yes	Yes	Yes	Yes	Yes	Yes	Yes	Yes
37	Marquis A et al, 2021	Cross-sectional	To estimate the use of maternal health services and to identify barriers to accessing maternal health services.	Yes	Yes	Yes	Yes	Yes	Yes	Yes	Yes	Yes
38	Mwangi et al, 2018	Cross-sectional	To determine the uptake of skilled attendance along the maternal continuum of care services in the rural area	Yes	Yes	Yes	Yes	Yes	Yes	Yes	Unclear	Yes
39	Okonofua et al, 2018	Cross-sectional	To determine maternal healthcare services utilization and its predictor at the primary healthcare level in the rural area	Yes	Yes	Yes	Yes	Yes	Yes	Yes	Yes	Yes
40	Diwakar Mohan et al, 2015	Cross-sectional	To assess postnatal care coverage at health facilities and their determinant factors in the rural area	No	No	Yes	No	Yes	Yes	Yes	Yes	Yes
41	Tiruneh et al, 2020	Cross-sectional	To determine postnatal care utilization	Yes	Yes	Yes	Yes	Yes	Yes	Yes	Yes	Yes
42	Izudi et al, 2017	Cross-sectional	To assess early postnatal care utilization	Yes	Yes	Yes	Yes	Yes	Yes	Yes	No	Yes
43	Kawuki et al, 2022	Cross-sectional	To assess the prevalence of adequate postnatal care and associated factors	Yes	Yes	Yes	Yes	Yes	Yes	Yes	Yes	Yes
44	Rwabufigiri et al, 2016	Cross-sectional	To determine factors associated with postnatal care utilization	Yes	Yes	Yes	Yes	Yes	Yes	Yes	Yes	Yes
45	Teesta Dey, 2021	Cross-sectional	To assess the immediate postnatal care following childbirth in health facilities	Yes	Yes	Yes	Yes	Yes	Yes	Yes	Yes	Yes
46	Chungu et al, 2018	Cross-sectional	To evaluate the association between place of delivery and postnatal care service utilization among childbearing women	Yes	Yes	Yes	Yes	Yes	Yes	Yes	Yes	Yes
47	Appiah et al, 2021	Cross-sectional	To estimate postnatal care utilization among women in rural areas	Yes	Yes	Yes	Yes	Yes	Yes	Yes	No	Yes
48	Olajubu et al, 2019	Cross-sectional	Predictors of Postnatal Care Services Utilization	Yes	Yes	Yes	Yes	Yes	Yes	Yes	No	Yes
49	Khaki et al, 2019	Cross-sectional	To assess factors associated with the utilization of postnatal care services	Yes	Yes	Yes	Yes	Yes	Yes	Yes	No	Yes
50	Larsen et al, 2017	Cross-sectional	To evaluate the uptake and predictors of early postnatal follow–up care amongst mother–baby pairs	Yes	Yes	Yes	Yes	Yes	Yes	Yes	Yes	Yes
51	Bedaso et al, 2019	Cross-sectional	To assess skin‑to‑skin contact (SSC) during the postpartum stay and its determinant factors among mothers in public health institutions	Yes	Yes	Yes	Yes	Yes	Yes	Yes	No	Yes
52	Kebede et al, 2022	Cross-sectional	To determine postnatal care and the timing of the first postnatal care for newborns	Yes	Yes	Yes	Yes	Yes	Yes	Yes	Yes	Yes
53	Boakye-Yiadom et al	Cross-sectional	To determine the timing of breastfeeding initiation and its determinants at a tertiary hospital level	Yes	Yes	Yes	Yes	Yes	Yes	Yes	Yes	Yes
54	Kumbeni et al, 2021	Cross-sectional	To evaluate the role of the public and private health sectors and associated factors with early essential newborn care practices	Yes	Yes	Yes	Yes	Yes	Yes	Yes	Yes	Yes
55	Exavery et al, 2015	Cross-sectional	To determine the early initiation of breastfeeding in rural	Yes	Yes	Yes	Yes	Yes	Yes	Yes	Yes	Yes
56	Lyellu et, 2020	Cross-sectional cohort	To assess the prevalence and factors associated with early initiation of breastfeeding	Yes	Yes	No	Yes	Yes	Yes	Yes	Unclear	Yes
57	Ekholuenetale et al, 2020	Cross-sectional	To assess the prevalence and determinants of mother and newborn skin-to-skin contact	Yes	Yes	Yes	No	Yes	Yes	Yes	No	Yes
58	Bwalya et al, 2017	Cross-sectional	To determine prevalence and factors associated with postnatal care for newborns	Yes	Yes	Yes	Yes	Yes	Yes	Yes	Yes	Yes
59	Olorunsaiye et al, 2021	Cross-sectional	To evaluate the essential newborn care practices differences by birth location	Yes	Yes	Yes	Yes	Yes	Yes	Unclear	No	Yes
60	Amsalu et al, 2019	Cross-sectional	To investigate the essential newborn care practice at primary health facilities in conflict-affected areas	No	No	Unclear	Unclear	Yes	Yes	Yes	Unclear	Yes
61	Morhason-Bello et al, 2022	Cross-sectional	To assess the prevalence and predictive factors for early initiation of breastfeeding	Yes	Yes	Yes		Yes	Yes	Yes	Yes	Yes
62	Ekholuenetale et al, 2021	Cross-sectional	To determine coverage and factors associated with mother and newborn skin-to-skin contact	Yes	Yes	Yes	Yes	Yes	Yes	Yes	Yes	Yes
63	Birhan et al, 2021	Cross-sectional	To evaluate trends and determinants of breastfeeding within one hour	Yes	Yes	Yes	Yes	Yes	Yes	Yes	Yes	Yes
64	Sako S et al, 2022	Cross-sectional	Aimed to assess the prevalence of early initiation of breastfeeding (EIBF) and associated factors	Yes	Yes	Yes	Yes	Yes	Yes	Yes	Yes	Yes
